# Supplementary material for: Processing Hundreds of SARS-CoV-2 Samples with an In-House PCR-Based Method without Robotics
Source: Viruses. 2021 Aug 28;13(9):1712. doi: 10.3390/v13091712 (PMC8473336; doi:10.3390/v13091712)
Supplement: Supplementary file 1 [file viruses-13-01712-s001.zip]

Archive with 1 entries (1 files):
- viruses-1307681-supplementary.pdf
